# Supplementary material for: How does power shape district health management team responsiveness to public feedback in low- and middle-income countries: an interpretive synthesis
Source: Health Policy Plan. 2022 Dec 6;38(4):528–51. doi: 10.1093/heapol/czac105 (PMC10089071; doi:10.1093/heapol/czac105)
Supplement: czac105_Supp [file czac105_supp.zip]

Archive with 5 entries (5 files):
- Supplementary Material 1 ENTREQ statement reporting guideline for qualitative synthesis studies.docx
- Supplementary material 2 Title and Abstract screening tool.docx
- Supplementary Material 4_Summary of articles and extracted content.docx
- Supplementary Material 5_Summary of content of feedback.docx
- Supplementary material 3 Quality appraisal check.docx
